# Supplementary material for: Organoids as an Enabler of Precision Immuno-Oncology
Source: Cells. 2023 Apr 14;12(8):1165. doi: 10.3390/cells12081165 (PMC10136954; doi:10.3390/cells12081165)
Supplement: Supplementary file 1 [file cells-12-01165-s001.zip › Supplementary Table S1.xlsx]

## Sheet: Supplementary Table S1
Supplementary Table S1. Summary of clinical trials on tumour organoid-guided therapy at ClinicalTrials.gov (Accessed 30 January 2023). Only trials with the status Recruiting, Not yet recruiting, Active not recruiting or Completed are included.
NCT Number	Title	Space	Cancer type
NCT05644743	Clinical Transformation of Organoid Model to Predict the Efficacy of GC in the Treatment of Intrahepatic Cholangiocarcinoma	Upfront systemic	Biliary Tract Cancers
NCT05634694	Study on Consistency Evaluation for Drug Sensitivity of Patient-Derived Organoid Model From Cholangiocarcinoma Patients	Adjuvant	Biliary Tract Cancers
NCT04561453	Feasibility Study of Multi-Platform Profiling of Resected Biliary Tract Cancer	Adjuvant	Biliary Tract Cancers
NCT04072445	Trifluridine/Tipiracil and Irinotecan for the Treatment of Advanced Refractory Biliary Tract Cancer	Upfront systemic	Biliary Tract Cancers
NCT03307538	Stereotactic Body Radiation Therapy for Unresectable Perihilar Cholangiocarcinoma	Upfront systemic	Biliary Tract Cancers
NCT05429684	Precise Therapy for Refractory HER2 Positive Advanced Breast Cancer	Upfront systemic	Breast Cancer
NCT05404321	Establishment of an ex Vivo Tumor Collection of Triple-negative Breast Cancers in Order to Validate the Interest of Innovative Therapies and the Search for Predictive Biomarkers of Response to Treatment	Neoadjuvant	Breast Cancer
NCT05177432	Quadratic Phenotypic Optimisation Platform (QPOP) Utilisation to Enhance Selection of Patient Therapy Through Patient Derived Organoids in Breast Cancer	All	Breast Cancer
NCT05134779	De-convoluting Interactions Between Genes, the Cancer Environment, and the Immune System to Develop Therapies That Work for You	Adjuvant	Breast Cancer
NCT05007379	Cohort Study to Determine the Antitumor Activity of New CAR-macrophages in Breast Cancer Patients' Derived Organoids	All	Breast Cancer
NCT04655573	A Pilot Study of a Micro-Organosphere Drug Screen Platform to Lead Care in Advanced Breast Cancer	Adjuvant	Breast Cancer
NCT04526587	Biomarkers and Clinical Features of Metastatic Breast Cancer in Patients Treated With CDK4/6 Inhibitors	Upfront systemic	Breast Cancer
NCT04504747	Real Time Molecular Analysis of Breast Cancer Receiving Neo-adjuvant Chemotherapy	Neoadjuvant	Breast Cancer
NCT04450706	Functional Precision Oncology for Metastatic Breast Cancer	Upfront systemic	Breast Cancer
NCT04281641	Markers to Evaluate the Efficacy of PH-based Regimen as a Neoadjuvant Therapy for Operable HER2 Positive Breast Cancer	Neoadjuvant	Breast Cancer
NCT05412706	Niraparib Maintenance Treatment in mCRC With a Partial o Complete Response After Oxaliplatin-based Induction Therapy	Upfront systemic	Colorectal Cancer
NCT05401318	Tailoring Treatment in Colorectal Cancer	Adjuvant	Colorectal Cancer
NCT05352165	The Clinical Efficacy of Drug Sensitive Neoadjuvant Chemotherapy Based on Organoid Versus Traditional Neoadjuvant Chemotherapy in Advanced Rectal Cancer	Neoadjuvant	Colorectal Cancer
NCT05304741	The Culture of Advanced/Recurrent/Metastatic Colorectal Cancer Organoids and Drug Screening	Upfront systemic	Colorectal Cancer
NCT04996355	Organoids-on-a-chip for Colorectal Cancer and in Vitro Screening of Chemotherapeutic Drugs	Upfront systemic	Colorectal Cancer
NCT04906733	Cetuximab Sensitivity Correlation Between Patient-Derived Organoids and Clinical Response in Colon Cancer Patients.	Upfront systemic	Colorectal Cancer
NCT04896684	Chronic Intestinal Pathologies Analytical Cohort at TouLouse	All	Colorectal Cancer
NCT04842006	Systemic Neoadjuvant and Adjuvant Control by Precision Medicine in Rectal Cancer	Neoadjuvant/adjuvant	Colorectal Cancer
NCT04755907	3D Bioprinted Models for Predicting Chemotherapy Response in Colorectal Cancer With/Without Liver Metastases	Neoadjuvant/adjuvant	Colorectal Cancer
NCT04587128	Early-Line Anti-EGFR Therapy to Facilitate Retreatment for Select Patients With mCRC	Upfront systemic	Colorectal Cancer
NCT05183425	Patient-derived Organoids Predicts the Clinical Efficiency of Colorectal Liver Metastasis	Adjuvant	Colorectal Cancer [Liver Metastases]
NCT05384184	Next Generation " Pre-clinical Model for Colorectal Cancer Metastases and Hepatocellular Carcinomas (BORG)	Unknown	Colorectal Cancer Metastases|Hepatocellular Carcinoma
NCT04622423	Advanced Therapies for Liver Metastases	Adjuvant/Upfront systemic	Colorectal Cancer|Pancreatic Cancer [Liver Metastasis]
NCT03146962	High Dose Vitamin C Intravenous Infusion in Patients With Resectable or Metastatic Solid Tumor Malignancies	All	Colorectal Cancer|Pancreatic Cancer|Lung Cancer
NCT03764553	Liposomal iRInotecan, Carboplatin or oXaliplatin for Esophagogastric Cancer	Upfront systemic	Esophageal Cancer
NCT03081988	Prediction Model of Response for CCRT in Esophageal Cancer	Upfront systemic	Esophageal Cancer
NCT05442138	A Study on the Potential Benefit of Neoadjuvant Therapy for AGC Patients	Neoadjuvant	Gastric Cancer
NCT05351398	The Clinical Efficacy of Drug Sensitive Neoadjuvant Chemotherapy Based on Organoid Versus Traditional Neoadjuvant Chemotherapy in Advanced Gastric Cancer	Neoadjuvant	Gastric Cancer
NCT05203549	Consistency Between Treatment Responses in PDO Models and Clinical Outcomes in Gastric Cancer	Neoadjuvant/Upfront systemic	Gastric Cancer
NCT05652348	Response Prediction of Hyperthermic Intraperitoneal Chemotherapy in Gastro- Intestinal Cancer	Adjuvant	Gastric Cancer|Colon Cancer|Peritoneal Carcinomatosis
NCT04219137	Molecular Characteristics of Gastroesophageal Adenocarcinoma (MOCHA): A Prospective Feasibility Study	Adjuvant/Upfront systemic	Gastric Cancer|Esophageal Cancer
NCT03429816	OPPOSITE: Outcome Prediction Of Systemic Treatment in Esophagogastric Carcinoma	Neoadjuvant/adjuvant	Gastric Cancer|Esophageal Cancer
NCT04611035	Q-GAIN (Using Qpop to Predict Treatment for GAstroIntestinal caNcer)	All	Gastrointestinal Cancers
NCT05381038	Optimizing and Personalising Azacitidine Combination Therapy for Treating Solid Tumours QPOP and CURATE.AI	All	Gastrointestinal Cancers|Breast Cancer
NCT05532397	Evaluation of ex Vivo Drug Combination Optimization Platform in Recurrent High Grade Astrocytic Glioma	Adjuvant	Glioma
NCT05473923	PTCs-based Precision Treatment Strategy on Recurrent High-grade Gliomas	Adjuvant	Glioma
NCT05432518	GBM Personalized Trial	Upfront systemic	Glioma
NCT04865315	A Living Tissue Bank of Patient-Derived Organoids From Glioma Tumors	Adjuvant	Glioma
NCT05400239	SOTO: Treatment Sensitivity of Organoids to Predict Treatment Outcome	Adjuvant	Head and Neck Cancer
NCT04261192	Establishment of Squamous Cell Organoids of the Head and Neck to Assess Their Response to Innovative Therapies	Adjuvant	Head and Neck Cancer
NCT03890614	Novel 3D Hematological Malignancy Organoid to Study Disease Biology and Chemosensitivity	All	Hematologic Malignancy
NCT05378048	Patient-derived-organoid (PDO) Guided Versus Conventional Therapy for Advanced Inoperable Abdominal Tumors	Upfront systemic	Inoperable Abdominal Tumours
NCT05669586	Organoids Predict Therapeutic Response in Patients With Multi-line Drug-resistant Non-small Cell Lung Cancer	Adjuvant	Lung Cancer
NCT05332925	Using Ex Vivo Tumoroids To Predict Immunotherapy Response In NSCLC	All	Lung Cancer
NCT05092009	Lung Cancer Organoids and Patient Derived Tumor Xenografts	All	Lung Cancer
NCT04951115	A Trial With Chemotherapy, Immunotherapy, and Radiotherapy for Patients With Newly Diagnosed Stage IV Small Cell Lung Cancer	All	Lung Cancer
NCT04859166	Prospective Primary Human Lungcancer Organoids to Predict Treatment Response	Adjuvant	Lung Cancer
NCT04826913	High Throughput Screening Device Based on 3D Nano-matrices and 3D Tumors With Functional Vascularization	Adjuvant	Lung Cancer
NCT03979170	Patient-derived Organoids of Lung Cancer to Test Drug Response	Adjuvant	Lung Cancer
NCT03655015	Patient-derived Organoid Model and Circulating Tumor Cells for Treatment Response of Lung Cancer	Adjuvant	Lung Cancer
NCT04478877	Establishment and Characterization of Meningioma Patient-derived Organoids	Adjuvant	Meningioma
NCT04723316	Tumour Characterisation to Guide Experimental Targeted Therapy - National	All	Muitiple
NCT05338073	KM3D Multicenter Cancer Consortium: Predicting Patient Response Using 3D Cell Culture Models	Adjuvant	Multiple
NCT05267912	Prospective Multicenter Study Evaluating Feasibility and Efficacy of Tumor Organoid-based Precision Medicine in Patients With Advanced Refractory Cancers	Adjuvant	Multiple
NCT03896958	The PIONEER Initiative: Precision Insights On N-of-1 Ex Vivo Effectiveness Research Based on Individual Tumor Ownership (Precision Oncology)	All	Multiple
NCT04927611	Single-cell Sequencing and Establishment of Models in Neuroendocrine Neoplasm	Adjuvant	Neuroendocrine Neoplasm
NCT02695459	Cisplatinum and Everolimus in Patients With Metastatic or Unresectable NEC of Extrapulmonary Origin	Upfront systemic	Neuroendocrine Neoplasm
NCT05537844	Longitudinal Sample Collection to Investigate Adaptation and Evolution of Ovarian High-grade Serous Carcinoma	All	Ovarian Cancer
NCT05290961	The Culture of Advanced or Recurrent Ovarian Cancer Organoids and Drug Screening	Upfront systemic	Ovarian Cancer
NCT05175326	Study on the Consistency Evaluation of Organoids Used in the Clinical Treatment of Ovarian Cancer With Anti-tumor Drugs	Adjuvant	Ovarian Cancer
NCT04768270	The Culture of Ovarian Cancer Organoids and Drug Screening	Adjuvant	Ovarian Cancer
NCT04555473	Translational Analysis In Longitudinal Series of Ovarian Cancer ORganoids	All	Ovarian Cancer
NCT05571956	Establishment of Pancreas Cancer and Cancer-associated Fibroblast Using EUS-guided Biopsy Samples	Adjuvant	Pancreatic Cancer
NCT05518110	PaTcH Study: A Phase 2 Study of Trametinib and Hydroxychloroquine in Patients With Metastatic Refractory Pancreatic Cancer	All	Pancreatic Cancer
NCT05351983	Patient-derived Organoids Drug Screen in Pancreatic Cancer	All	Pancreatic Cancer
NCT05196334	Pharmacotyping of Pancreatic Patient-derived Organoids	Adjuvant	Pancreatic Cancer
NCT04931394	Organoid-Guided Adjuvant Chemotherapy for Pancreatic Cancer	Adjuvant	Pancreatic Cancer
NCT04931381	Organoid-Guided Chemotherapy for Advanced Pancreatic Cancer	Upfront systemic	Pancreatic Cancer
NCT04820179	Atezolizumab + Cabozantinib in Patients w/ Metastatic, Refractory Pancreatic Cancer	Upfront systemic	Pancreatic Cancer
NCT04777604	Development of a Prediction Platform for Neoadjuvant Treatment and Prognosis in Pancreatic Cancer Using Organoid	Neoadjuvant	Pancreatic Cancer
NCT04736043	Development of a Prediction Platform for Adjuvant Treatment and Prognosis in Resected Pancreatic Cancer Using Organoid	Adjuvant	Pancreatic Cancer
NCT04469556	Pancreatic Adenocarcinoma Signature Stratification for Treatment	Upfront systemic	Pancreatic Cancer
NCT03140592	Pancreatic Cancer Models Developed From EUS Guided Biopsy Tissue	Adjuvant	Pancreatic Cancer
NCT05577689	Novel Therapy Target in Metastatic Prostate Cancer	All	Prostate Cancer
NCT04986748	Using QPOP to Predict Treatment for Sarcomas and Melanomas	All	Sarcoma|Melanoma
NCT05024734	Guiding Instillation in Non Muscle-invasive Bladder Cancer Based on Drug Screens in Patient Derived Organoids	Adjuvant	Urothelial Cancer
NCT04968990	Treatment of Newly Diagnosed Patient's With Wilm's Tumor Requiring Abdominal Radiation Delivered With Proton Beam Irradiation	Adjuvant	Wilms Tumor
